# Supplementary material for: A MicroRNA Network Controls Legionella pneumophila Replication in Human Macrophages via LGALS8 and MX1
Source: mBio. 2020 Mar 24;11(2):e03155-19. doi: 10.1128/mBio.03155-19 (PMC7157531; doi:10.1128/mBio.03155-19)
Supplement: TABLE S1 [file mBio.03155-19-st001.xlsx]

## Sheet: diff_exp_48hinfect_vs_48hctrl
Column1	Column2	Column5	Column6
miRNA	log2fc	p.val	adj.p.val
hsa-miR-4485	11.5484401711716	2.32921852923998e-08	1.32299612460831e-05
hsa-miR-4492	8.57346583280485	6.640760923299e-08	1.88597610221692e-05
hsa-miR-1973	8.08126602692675	1.55735763736765e-07	2.94859712674942e-05
hsa-miR-4532	5.76737448958319	3.64281305306189e-07	5.17279453534788e-05
hsa-miR-4284	6.48023025526073	5.01912056842341e-07	5.70172096572899e-05
hsa-miR-6087	7.67429427512859	2.69303245013798e-06	0.000254940405279729
hsa-miR-26a-2-3p	-1.63776029523544	4.92519036235992e-05	0.00350128000178126
hsa-miR-6513-5p	-1.46181034573117	5.20829038265008e-05	0.00350128000178126
hsa-miR-155-5p	1.09608153213521	5.54780281972382e-05	0.00350128000178126
hsa-miR-4508	6.67778436449704	6.35701866479922e-05	0.00361078660160596
hsa-miR-6723-5p	3.90923592582423	8.95993469153922e-05	0.00462658445890389
hsa-miR-3196	6.3059060221228	9.87094982744056e-05	0.00467224958498853
hsa-miR-222-5p	-1.29661536864633	0.000179790353700045	0.00785545545397119
hsa-miR-155-3p	2.92082723443966	0.000218092057612199	0.00884830633740922
hsa-miR-3656	3.71412930288148	0.000252865418322225	0.00957517050713493
hsa-miR-32-3p	-1.35550321143321	0.000303175869056161	0.0107627433514937
hsa-miR-146a-3p	1.50297383501773	0.000362344658917955	0.0121065744861999
hsa-miR-4792	4.60093605525593	0.000423284349956562	0.0133569728208515
hsa-miR-671-5p	-1.75461326223378	0.000454812799963504	0.01359650896733
hsa-miR-27a-5p	1.36352066765821	0.000548633966102424	0.0155812046373088
hsa-miR-3960	4.29602047823201	0.00090285883138921	0.0244201817251939
hsa-miR-197-5p	-1.6483419081651	0.00113385371237546	0.02927404130133
hsa-miR-20a-5p	-0.92271346339604	0.00134679181002439	0.0332599020910372
hsa-miR-1246	2.10429431842812	0.00212401888499318	0.048233929816399
hsa-miR-30a-5p	0.848597238812923	0.00219408475029927	0.048233929816399
hsa-miR-4461	2.70193776458177	0.00227644586931733	0.048233929816399
hsa-miR-653	-1.87349389380031	0.00229281004408939	0.048233929816399
hsa-miR-26b-5p	-0.680076789214743	0.00273829677332615	0.0537254681551081
hsa-miR-139-3p	-1.83317328667057	0.00274302566284883	0.0537254681551081
hsa-miR-130b-5p	1.07966589697726	0.00290863981462559	0.0550702471569111
hsa-miR-1273d	-1.00460193317501	0.00365415199434274	0.0648611978995837
hsa-miR-501-5p	1.11383592566156	0.00419208687390534	0.072154707405401
hsa-miR-92a-1-5p	1.27520220887128	0.00452542021048253	0.0742958212682028
hsa-miR-29b-1-5p	-1.6458761536228	0.00459146047577592	0.0742958212682028
hsa-miR-425-3p	-1.02118510021402	0.00484920634779834	0.0742958212682028
hsa-miR-222-3p	-1.12291553326625	0.00495339890896606	0.0742958212682028
hsa-miR-4454	-0.838562288515119	0.00518875758211778	0.0742958212682028
hsa-miR-362-5p	1.37881726144232	0.00526612956888365	0.0742958212682028
hsa-miR-548a-5p	-1.80029314542739	0.00535826454304212	0.0742958212682028
hsa-miR-574-5p	-0.748706503825088	0.00565553807166649	0.0742958212682028
hsa-miR-9-5p	1.16262607537027	0.00577725717993873	0.0742958212682028
hsa-miR-4786-5p	-1.31924508075934	0.0058044320576464	0.0742958212682028
hsa-miR-30b-3p	-0.934845054077848	0.00590040874908102	0.0742958212682028
hsa-miR-449c-5p	2.1899782337619	0.00601691510270656	0.0742958212682028
hsa-miR-769-3p	-1.44596188959678	0.00627330267643346	0.0758135302173236
hsa-miR-30a-3p	0.762697288919595	0.00654067581104769	0.0773979970973977
hsa-miR-1180	-1.26199963987322	0.00724609050389832	0.083995498086005
hsa-miR-125a-3p	1.86013813972983	0.00748335505606209	0.0842781141350638
hsa-miR-181b-3p	-0.820333564770579	0.00763825668300914	0.0842781141350638
hsa-miR-99b-3p	1.19787081316503	0.00800393234916509	0.0857779919684108
hsa-miR-335-3p	-0.917087762926176	0.0086682549556165	0.0911772002738921
hsa-miR-502-5p	-0.930568091149783	0.00892101098273099	0.0921297134216582
hsa-miR-1228-5p	-1.11129027514117	0.00940414824962192	0.0953849322461652
hsa-miR-33b-3p	-1.56122451382468	0.00980392238001365	0.0964422925340456
hsa-miR-4750-5p	-0.881285396591575	0.0106067843073541	0.0994063886434283
hsa-miR-499a-5p	-1.19385585316419	0.0113106122648551	0.103619802684479
hsa-let-7i-5p	0.655509944659203	0.0115756135768459	0.104364262089658
hsa-miR-190a	-1.3035422187763	0.0121546924542655	0.107127196697995
hsa-miR-19a-5p	1.46779058664904	0.0124292623982747	0.107127196697995
hsa-miR-146a-5p	1.33811638767591	0.0124585252829891	0.107127196697995
hsa-miR-576-5p	-0.685039543201363	0.0129283086976525	0.107127196697995
hsa-miR-221-5p	-0.713947613416154	0.0130136911481719	0.107127196697995
hsa-miR-1287	-0.792272469205787	0.0132570909219918	0.107571823481305
hsa-miR-548t-3p	-1.08901211213043	0.0136331646306127	0.109065317044902
hsa-miR-5100	1.69125930871318	0.0138591065884605	0.109332951975633
hsa-miR-548aa	-1.06019074854727	0.0162995267460805	0.125109880969915
hsa-miR-449a	1.88402556552656	0.0175740414232539	0.131342835900108
hsa-miR-4286	0.750667089007454	0.0192722459970776	0.142164100342079
hsa-let-7g-5p	-0.678747142030634	0.0232032063213803	0.1647427648818
hsa-miR-3679-5p	-1.44246316820643	0.0239147539207144	0.167698521320565
hsa-miR-671-3p	-0.728237979861474	0.0265533715184174	0.181714638824833
hsa-miR-6511b-3p	-0.704282719890084	0.0272540198875322	0.184289086858551
hsa-miR-125b-5p	-0.901270021666604	0.0287606373246223	0.1921887294163

## Sheet: diff_exp_24hinfect_vs_24hctrl
Column1	Column2	Column5	Column6
miRNA	log2fc	p.value	adj.p.val
hsa-miR-4485	4.42144671081712	0.000129104212766279	0.0827209729933124
hsa-miR-1973	3.50177178537875	0.000236683756776287	0.0827209729933124
hsa-miR-4492	3.18717554137883	0.000388514761918555	0.0905239395270233
hsa-miR-4435	-1.71995711225946	0.000685008283400993	0.119705197524324

## Sheet: diff_exp_48hinfect_vs_24hinfect
Column1	Column2	Column5	Column6
miRNA	log2fc	p.value	adj.p.val
hsa-miR-4532	4.49825618223065	3.6118792472279e-06	0.00153578250577478
hsa-miR-4284	4.91341701588036	6.32725777789838e-06	0.00153578250577478
hsa-miR-4485	6.16883708771577	8.11152731923297e-06	0.00153578250577478
hsa-miR-4492	4.71962362475935	1.62007551073658e-05	0.00230050722524594
hsa-miR-1973	4.579494241548	2.72668047844741e-05	0.00309750902351625
hsa-miR-6513-5p	-1.53292276674873	3.49226668818115e-05	0.00330601246481149
hsa-miR-942	-1.08419561880961	5.44714528041211e-05	0.00441996931324868
hsa-miR-6087	4.83173988437185	0.000143703223891634	0.010202928896306
hsa-miR-6723-5p	3.51926092534346	0.000207662497415252	0.0126571189279479
hsa-miR-26a-2-3p	-1.35910757506581	0.000222836600844153	0.0126571189279479
hsa-miR-197-5p	-1.96204401181391	0.000317217207285264	0.0163799430670936
hsa-miR-155-5p	0.859887669336501	0.000382665358093919	0.0181128269497788
hsa-miR-4792	4.32821771704447	0.00066470070066638	0.0279256520121586
hsa-miR-653	-2.23078880586847	0.000688308324243345	0.0279256520121586
hsa-miR-222-5p	-1.07088519421611	0.000762302142562618	0.0288658411317045
hsa-miR-4508	4.80621441645863	0.000813847136220331	0.0288915733358218
hsa-miR-30a-5p	0.9430513928908	0.001072854072485	0.0358459478336164
hsa-miR-548a-5p	-2.2456551980554	0.00130086139465528	0.0410494040091221
hsa-miR-20a-5p	-0.899606621730641	0.001600736535504	0.0463175316085331
hsa-miR-222-3p	-1.33117530810968	0.00168116211405397	0.0463175316085331
hsa-miR-3656	2.85247513597443	0.00171244395031548	0.0463175316085331
hsa-miR-671-5p	-1.40415550628505	0.00217523183768492	0.056160531082047
hsa-miR-4461	2.67226942922885	0.00244592861250426	0.0580994699957464
hsa-miR-1268b	-0.777169331232283	0.00250372184370827	0.0580994699957464
hsa-miR-19b-3p	0.687208703883469	0.00258730817762048	0.0580994699957464
hsa-miR-3187-3p	-1.79934369132439	0.00265948278149543	0.0580994699957464
hsa-miR-1268a	-0.731199240660691	0.00281802853525285	0.0592829706675415
hsa-miR-449c-5p	2.39253909283565	0.00353315483691007	0.0716725695487472
hsa-miR-362-5p	1.4217578474118	0.00438238217792154	0.0854374577200753
hsa-miR-1273d	-0.970195026388753	0.00452229877586084	0.0854374577200753
hsa-miR-155-3p	1.88048876745253	0.00466425173365034	0.0854374577200753
hsa-miR-3605-3p	-0.676601929789451	0.00481337789972255	0.0854374577200753
hsa-miR-3196	3.62444131566998	0.00507107805084661	0.0872840100872993
hsa-miR-335-3p	-0.973424269176422	0.0061886105990027	0.103386200595104
hsa-miR-29b-1-5p	-1.51193790227719	0.00753032065192576	0.122206346579824
hsa-miR-146a-5p	1.42729228559706	0.00882471310738733	0.139234362361
hsa-miR-3157-3p	-0.878626489683964	0.00935764924061114	0.142884746513479
hsa-miR-3960	2.91959280591702	0.0101357330615565	0.142884746513479
hsa-miR-33b-3p	-1.53957269987775	0.0105679287085106	0.142884746513479
hsa-miR-503-5p	-1.24393462968348	0.0106862936344637	0.142884746513479
hsa-miR-769-3p	-1.30742365868292	0.0109652103811257	0.142884746513479
hsa-miR-5100	1.76858796523804	0.0109837603997486	0.142884746513479
hsa-miR-502-5p	-0.875419639030743	0.0123651139558595	0.156075216153959
hsa-miR-30a-3p	0.672996588819099	0.0129402142551048	0.159324408726137
hsa-miR-425-3p	-0.846031443801163	0.0137636580242583	0.162869953287057
hsa-miR-130b-5p	0.815103588035495	0.0144895328922624	0.164885356684358
hsa-miR-139-3p	-1.37045148685605	0.0145355852725137	0.164885356684358
hsa-miR-671-3p	-0.823609708300911	0.0148048471670815	0.164885356684358
hsa-miR-551b-3p	1.11215588105178	0.0158972021022862	0.173646361424972
hsa-miR-1246	1.46866411989195	0.016820250743706	0.179032434092599
hsa-miR-5690	-0.909742094604116	0.0170206891566907	0.179032434092599
hsa-miR-30c-2-3p	1.30229686520284	0.0191409771827269	0.196552567622743
hsa-miR-4449	1.65720247228652	0.0193784221599887	0.196552567622743
hsa-miR-32-3p	-0.692667504000426	0.0202954152873602	0.198850050102625
